# Supplementary material for: Gender Differences in Sex Education in China: A Structural Topic Modeling Analysis Based on Online Knowledge Community Zhihu
Source: Children (Basel). 2022 Apr 26;9(5):615. doi: 10.3390/children9050615 (PMC9139772; doi:10.3390/children9050615)
Supplement: Supplementary file 1 [file children-09-00615-s001.zip]

Archive with 1 entries (1 files):
- answers_all.bson
